# Supplementary material for: Myositis-Specific and Myositis-Associated Antibodies in Fibromyalgia Patients: A Prospective Study
Source: Biomedicines. 2023 Feb 22;11(3):658. doi: 10.3390/biomedicines11030658 (PMC10045737; doi:10.3390/biomedicines11030658)
Supplement: Supplementary file 1 [file biomedicines-11-00658-s001.zip]

Archive with 1 entries (1 files):
- biomedicines-2211593-supplementary.pdf
